# Supplementary material for: Comparative Evaluation of Juices from Red-Fleshed Apples after Production with Different Dejuicing Systems and Subsequent Storage
Source: Molecules. 2022 Apr 11;27(8):2459. doi: 10.3390/molecules27082459 (PMC9028955; doi:10.3390/molecules27082459)
Supplement: Supplementary file 1 [file molecules-27-02459-s001.zip]

Archive with 1 entries (1 files):
- molecules-1641608-supplementary.pdf
